# Supplementary material for: A remarkable new cave scorpion of the family Pseudochactidae Gromov (Chelicerata, Scorpiones) from Vietnam
Source: Zookeys. 2010 Dec 14;(71):1–13. doi: 10.3897/zookeys.71.786 (PMC3088452; doi:10.3897/zookeys.71.786)
Supplement: XML Treatment for Vietbocap [file zookeys.71.786-treatment1.xml]

<!DOCTYPE tp:taxon-treatment
  PUBLIC "-//TaxonX//DTD Taxonomic Treatment Publishing DTD v0 20100105//EN" "tax-treatment-NSO.dtd">
<tp:taxon-treatment xmlns:tp="http://www.plazi.org/taxpub"><tp:treatment-meta><mixed-citation publication-type="journal"><person-group><name><surname>Lourenço</surname><given-names>Wilson R.</given-names></name><name><surname>Pham</surname><given-names>Dinh-Sac</given-names></name></person-group><article-title>A remarkable new cave scorpion of the family Pseudochactidae Gromov (Chelicerata, Scorpiones) from Vietnam</article-title><source>Zookeys</source><day>14</day><month>12</month><year>2010</year><volume>2010</volume><issue>71</issue><fpage>1</fpage><lpage>13</lpage><pub-id pub-id-type="doi">10.3897/zookeys.71.786</pub-id></mixed-citation></tp:treatment-meta><tp:nomenclature><label>Genus</label><tp:taxon-name>
                        <tp:taxon-name-part taxon-name-part-type="genus">Vietbocap</tp:taxon-name-part>
                    		<object-id xmlns:xlink="http://www.w3.org/1999/xlink" xlink:type="simple">urn:lsid:zoobank.org:act:99306155-EE7F-4197-80E4-8DA73E20FAED</object-id>
                    </tp:taxon-name><tp:taxon-status xmlns:xlink="http://www.w3.org/1999/xlink" xlink:type="simple">gen. n.</tp:taxon-status></tp:nomenclature><tp:treatment-sec sec-type="Diagnosis"><title>Diagnosis.</title><p>Cheliceral movable finger with three denticles (medial, subdistal, external distal) on dorsal edge; external distal denticle smaller than internal distal denticle. Anterior margin of carapace depressed with a moderate concavity, posterior margin shallowly recurved. Lateral ocelli absent. Pair ofcircumocular sutures with a broad U-shaped configuration (diagnostic for family), only vestigial and incomplete in the posterior region to median ocular tubercle. Median ocelli absent; median tubercle represented by a smooth depressed zone. Anterosubmedial carinae absent from zone limited by circumocular sutures. Type D trichobothrial pattern (<xref ref-type="bibr" rid="B15">Soleglad and Fet 2001</xref>, <xref ref-type="bibr" rid="B16">2003a</xref>) with 35 trichobothria per pedipalp: 12 on femur, of which five dorsal, four internal and three external (<italic>d</italic><sub>1</sub>, <italic>d</italic><sub>4</sub>, <italic>d</italic><sub>5</sub> and <italic>i</italic><sub>4</sub> extremely reduced; <italic>i</italic><sub>4</sub> absent, in one specimen); 10 on the patella, of which three dorsal, one internal, six external (<italic>est</italic> extremely reduced; absent in one specimen); ventral surface without trichobothria; 13 on the chela, of which five on manus, eight on fixed finger (<italic>est</italic> displaced to cutting edge of fixed finger); pedipalp femur dorsal trichobothria with ‘beta-like’configuration. Sternum pentagonal, type 1 (<xref ref-type="bibr" rid="B17">Soleglad and Fet 2003b</xref>), moderately compressed horizontally, markedly longer than wide, external aspect not flat, with a concave region, posterom<!--PageBreak-->edian depression round. Telotarsi each with several spinular setae not clearly arranged in rows. Metasomal segment V with a weakly marked pair of ventrosubmedian carinae; no ventromedian carina between ventrosubmedian carinae. Fixed and movable fingers strongly curved; dentate margins each with median denticle row comprising eight oblique granular subrows; internal and external accessory granules at base of each subrow. Respiratory spiracles small, semi-oval. Pro-and retrolateral pedal spurs present on legs I-IV. Tibial spurs absent from all legs.</p></tp:treatment-sec><tp:treatment-sec sec-type="Derivatio nominis"><title>Derivatio nominis:</title><p>The generic name is a combination of <italic>Viet</italic> (for Vietnamese) and <italic>bocap</italic> (scorpion in Vietnamese language).</p></tp:treatment-sec><tp:treatment-sec sec-type="Type species"><title>Type species:</title><p><tp:taxon-name>Vietbocap canhi</tp:taxon-name> sp. n.</p></tp:treatment-sec><ref-list><ref id="B15"><mixed-citation xmlns:xlink="http://www.w3.org/1999/xlink" xlink:type="simple"><person-group><name name-style="western"><surname>Soleglad</surname><given-names>ME</given-names></name><name name-style="western"><surname>Fet</surname><given-names>V</given-names></name></person-group> (<year>2001</year>)<article-title> Evolution of scorpion orthobothriotaxy: a cladistic approach.</article-title><source>Euscorpius</source><volume>1</volume>:<fpage>1</fpage>-<lpage>38</lpage>.</mixed-citation></ref><ref id="B16"><mixed-citation xmlns:xlink="http://www.w3.org/1999/xlink" xlink:type="simple"><person-group><name name-style="western"><surname>Soleglad</surname><given-names>ME</given-names></name><name name-style="western"><surname>Fet</surname><given-names>V</given-names></name></person-group> (<year>2003a</year>)<article-title> High-level systematics and phylogeny of the extant scorpions (Scorpiones: Orthosterni).</article-title><source>Euscorpius</source><volume>11</volume>:<fpage>1</fpage>-<lpage>175</lpage>.</mixed-citation></ref><ref id="B17"><mixed-citation xmlns:xlink="http://www.w3.org/1999/xlink" xlink:type="simple"><person-group><name name-style="western"><surname>Soleglad</surname><given-names>ME</given-names></name><name name-style="western"><surname>Fet</surname><given-names>V</given-names></name></person-group> (<year>2003b</year>)<article-title> The scorpion sternum: structure and phylogeny (Scorpiones: Orthosterni).</article-title><source>Euscorpius</source><volume>5</volume>:<fpage>1</fpage>-<lpage>34</lpage>.</mixed-citation></ref></ref-list></tp:taxon-treatment>
