# Supplementary material for: A remarkable new cave scorpion of the family Pseudochactidae Gromov (Chelicerata, Scorpiones) from Vietnam
Source: Zookeys. 2010 Dec 14;(71):1–13. doi: 10.3897/zookeys.71.786 (PMC3088452; doi:10.3897/zookeys.71.786)
Supplement: XML Treatment for Vietbocap canhi [file zookeys.71.786-treatment2.xml]

<!DOCTYPE tp:taxon-treatment
  PUBLIC "-//TaxonX//DTD Taxonomic Treatment Publishing DTD v0 20100105//EN" "tax-treatment-NSO.dtd">
<tp:taxon-treatment xmlns:tp="http://www.plazi.org/taxpub"><tp:treatment-meta><mixed-citation publication-type="journal"><person-group><name><surname>Lourenço</surname><given-names>Wilson R.</given-names></name><name><surname>Pham</surname><given-names>Dinh-Sac</given-names></name></person-group><article-title>A remarkable new cave scorpion of the family Pseudochactidae Gromov (Chelicerata, Scorpiones) from Vietnam</article-title><source>Zookeys</source><day>14</day><month>12</month><year>2010</year><volume>2010</volume><issue>71</issue><fpage>1</fpage><lpage>13</lpage><pub-id pub-id-type="doi">10.3897/zookeys.71.786</pub-id></mixed-citation></tp:treatment-meta><tp:nomenclature><tp:taxon-name>
                        <tp:taxon-name-part taxon-name-part-type="genus">Vietbocap</tp:taxon-name-part>
                        <tp:taxon-name-part taxon-name-part-type="species">canhi</tp:taxon-name-part>
                    <object-id xmlns:xlink="http://www.w3.org/1999/xlink" xlink:type="simple">urn:lsid:zoobank.org:act:DBD6B87B-36F9-4F09-8584-B31ACB125634</object-id>
                    </tp:taxon-name><tp:taxon-status xmlns:xlink="http://www.w3.org/1999/xlink" xlink:type="simple">sp. n.</tp:taxon-status><xref ref-type="fig" rid="F3">Figs 3</xref><xref ref-type="fig" rid="F4"/><xref ref-type="fig" rid="F5"/><xref ref-type="fig" rid="F6"/><xref ref-type="fig" rid="F7">24</xref></tp:nomenclature><tp:treatment-sec sec-type="Diagnosis"><title>Diagnosis:</title><p>as for the genus.</p></tp:treatment-sec><tp:treatment-sec sec-type="Type material"><title>Type material:</title><p>male holotype; female and two male paratypes. Vietnam, Quang Binh Province, north-central Vietnam, Bố Trạch - Minh Hóa District, Phong Nha - Ke Bang National Park, Tien Son Cave (17°32'N; 106°16'E), mid section of cave (200 m from cave entrance), 16/V/2010 (D.-S. Pham). Holotype and female paratype are deposited in the collection of the Muséum national d’Histoire naturelle, Paris. The other paratypes are deposited in the collections of the Institute of Ecology and Biological Resources, Vietnam Academy of Science and Technology, Hanoi.</p><fig id="F3" position="float" orientation="portrait"><label>Figsure 3–6.</label><caption><p><tp:taxon-name>Vietbocap canhi</tp:taxon-name> sp. n., male holotype and female paratype, dorsal and ventral aspects. Scale bar = 10 mm.</p></caption><graphic xmlns:xlink="http://www.w3.org/1999/xlink" xlink:href="ZooKeys-071-001-g003.jpg" position="float" orientation="portrait" xlink:type="simple"/></fig></tp:treatment-sec><tp:treatment-sec sec-type="Patronym"><title>Patronym.</title><p>In honour of Dr. Le Xuan Canh, Director of the Institute of Ecology and Biological Resources, Vietnam Academy of Science and Technology, Hanoi, for his support of scorpion research in Vietnam.</p></tp:treatment-sec><tp:treatment-sec sec-type="Description"><title>Description:</title><p>based on the male holotype and paratypes (measurements given in mm after the description).</p><p>Colour. General coloration yellowish to pale yellow; cheliceral teeth, telson tip and rows of granules on pedipalp fingers reddish-yellow to dark reddish.</p><p>Morphology. Chelicerae: dorsal edge of fixed finger, with four denticles (basal, medial, subdistal, distal); ventral edge with 4–5 very reduced denticles; movable finger with three denticles (medial, subdistal, external distal) on dorsal edge, without basal denticles; ventral edge with 4–5 reduced denticles; external distal denticle smaller than internal distal denticle; ventral aspect offingers and manus with numerous macrosetae. Carapace. Anterior margin depressed with a moderately marked concavity. Lateral ocelli absent. Median ocular tubercle represented by a smooth depressed zone; median ocelli absent; interocular furrow obsolete. One pair of vestigial circumocular sutures with a broad U-shaped configuration, incomplete behind median ocular tubercle. Anteromedian and posteromedian furrows shallow; posterolateral furrow shallow, weakly curved; posteromarginal furrow narrow, very shallow. Carapace almost totally smooth, except for some isolated granules anteriorly; acarinate; anterosubmedial carinae absent <!--PageBreak-->from the zone internal to circumocular sutures. Pedipalp segments apilose. Femur with five discernible carinae, all weak to vestigial; intercarinal surfaces smooth. Patella with 5–6 discernible carinae; ventrointernal carinae with some spinoid granules; intercarinal surfaces smooth. Chela with only vestigial carinae, rounded and smooth. Fixed and movable fingers strongly curved; dentate margins each with median denticle row comprising eight oblique granular sub-rows; each sub-row comprising several small granules and internal and external accessory granules. Trichobothria:Orthobothriotaxic, Type D (<xref ref-type="bibr" rid="B15">Soleglad and Fet 2001</xref>, <xref ref-type="bibr" rid="B16">2003a</xref>), ‘beta-like’configuration, <italic>d</italic><sub>2</sub> situated on dorsal surface, <italic>d</italic><sub>3</sub> and <italic>d</italic><sub>4</sub>in same axis of the femur, parallel and closer to dorsoexternal<!--PageBreak--><!--PageBreak--> carina than is <italic>d</italic><sub>1</sub>,angle formed by <italic>d</italic><sub>1</sub>, <italic>d</italic><sub>3</sub>and <italic>d</italic><sub>4</sub> opening toward internal surface; totals: femur, 12 (five dorsal, four internal, three external); patella, 10 (three dorsal, one internal, six external); chela, 13 (five manus, eight fixed finger). Legs I to IV: tibiae, without spurs; basitarsi each with a pair of pro- and retrolateral spurs; telotarsi each with several spinular setae, not well arranged in rows. Sternum pentagonal, type 1 (<xref ref-type="bibr" rid="B17">Soleglad and Fet 2003b</xref>), moderately compressed horizontally, markedly longer than wide, external aspect not flat, with a concave region, posteromedian depression round. Pectines each with 3–4 distinct marginal lamellae in male and female, 8–9 well-delineated median lamellae present in male (7 in female). Fulcra absent or vestigial. Pectinal tooth count: 9–9 in males and 7–7 in female. Genital operculum completely divided longitudinally; genital plugs observed in male. Mesosoma:pre-tergites smooth and shiny; post-tergites <!--PageBreak-->II-VI smooth, apart from some minute granules; VII with a few granules and a pair of dorsosubmedian and dorsolateral carinae, reaching posterior edge of segment. Sternites almost entirely smooth, acarinate; surfaces with scattered macrosetae; distal margins with sparse row of macrosetae; respiratory spiracles small, semi-oval in shape. Metasoma covered in short macrosetae. Ten carinae on segments I to III; eight carinae on segment IV; four on segment V. Dorsosubmedian carinae moderately developed on segments I-IV, absent on segment V; spinoid granules absent. Other carinae moderately to weakly developed on segments I-V. Telson long and slender; vesicle smooth on all faces; aculeus shorter than vesicle and weakly curved, without a subaculear tubercle ventrally. Form of venom glands unknown.</p><fig id="F4" position="float" orientation="portrait"><label>Figsure 7–11.</label><caption><p><tp:taxon-name>Vietbocap canhi</tp:taxon-name> sp. n. (M=male, F=female). <bold>7</bold> Carapace, dorsal aspect (M) <bold>8</bold> Chelicera, dorsal aspect (F) <bold>9–10</bold> Ventral aspect, showing sternum, genital operculum, pectines and sternite III (M &amp; F) <bold>11</bold> Leg IV, showing absence of tibial spur and telotarsi with spinular setae (F). Scale bars = 1 mm.</p></caption><graphic xmlns:xlink="http://www.w3.org/1999/xlink" xlink:href="ZooKeys-071-001-g004.jpg" position="float" orientation="portrait" xlink:type="simple"/></fig><fig id="F5" position="float" orientation="portrait"><label>Figsure 12–15.</label><caption><p><tp:taxon-name>Vietbocap canhi</tp:taxon-name> sp. n. (M=male, F=female). <bold>12–13</bold> Metasomal segment V and telson, lateral and ventral aspects (M) <bold>14</bold> Idem female <bold>15</bold> Movable finger of pedipalp chela with subrows of granules (M). Scale bars = 1 mm.</p></caption><graphic xmlns:xlink="http://www.w3.org/1999/xlink" xlink:href="ZooKeys-071-001-g005.jpg" position="float" orientation="portrait" xlink:type="simple"/></fig><fig id="F6" position="float" orientation="portrait"><label>Figures 16–18.</label><caption><p><tp:taxon-name>Vietbocap canhi</tp:taxon-name> sp. n., female paratype. Trichobothrial pattern. Chela, dorso-external, ventral and internal aspects. Scale bar = 1 mm.</p></caption><graphic xmlns:xlink="http://www.w3.org/1999/xlink" xlink:href="ZooKeys-071-001-g006.jpg" position="float" orientation="portrait" xlink:type="simple"/></fig><fig id="F7" position="float" orientation="portrait"><label>Figures 19–24.</label><caption><p><tp:taxon-name>Vietbocap canhi</tp:taxon-name> sp. n., female paratype. Trichobothrial pattern. <bold>19–21</bold> Femur, internal, dorsal and external aspects <bold>22–24</bold> Patella, dorsal, external and ventral aspects. Scale bar = 1 mm.</p></caption><graphic xmlns:xlink="http://www.w3.org/1999/xlink" xlink:href="ZooKeys-071-001-g007.jpg" position="float" orientation="portrait" xlink:type="simple"/></fig></tp:treatment-sec><tp:treatment-sec sec-type="Geographic distribution"><title>Geographic distribution.</title><p>Only known from the type locality.<!--PageBreak--></p></tp:treatment-sec><tp:treatment-sec sec-type="Measurements (in mm) of male holotype/female paratype"><title>Measurements (in mm) of male holotype/female paratype.</title><p>Total length 22.4/21.3. Carapace: length 2.9/2.8; anterior width 2.0/1.8; posterior width 3.2/2.9. Mesosoma length 5.5/6.4. Metasomal segments: I, length 1.2/1.0, width 1.4/1.2; II, length 1.4/1.2, width 1.3/1.0; III, length 1.5/1.4, width 1.2/0.9; IV, length 2.1/1.7, width 1.1/0.8; V, length 3.9/3.2, width 1.1/0.8, depth 0.9/0.8. Telson length 3.9/3.6; vesicle length 2.4/2.2, width 1.3/1.0, depth 1.2/0.9. Pedipalp: femur length 3.8/3.1, width 0.9/0.7; patella length 3.6/3.2, width 1.1/0.9; chela length 7.1/5.8, width 1.2/1.0, depth 1.0/0.9; movable finger length 4.2/3.9.</p></tp:treatment-sec><tp:treatment-sec sec-type="Key to the known genera and species of Pseudochactidae"><title>Key to the known genera and species of <tp:taxon-name>Pseudochactidae</tp:taxon-name>.</title><table-wrap content-type="key" position="anchor" orientation="portrait"><table><tbody><tr><td rowspan="1" colspan="1">1</td><td rowspan="1" colspan="1">Median and lateral ocelli present; leg tibial spurs present</td><td rowspan="1" colspan="1"><bold>3</bold></td></tr><tr><td rowspan="1" colspan="1">2</td><td rowspan="1" colspan="1">Median and lateral ocelli absent; leg tibial spurs absent</td><td rowspan="1" colspan="1"><tp:taxon-name>Vietbocap canhi</tp:taxon-name><bold>sp. n.</bold></td></tr><tr><td rowspan="1" colspan="1">3</td><td rowspan="1" colspan="1">Circumocular sutures incomplete; peg sensillae of pectines rounded</td><td rowspan="1" colspan="1"><tp:taxon-name>Troglokhammouanus steineri</tp:taxon-name> Lourenço, 2007</td></tr><tr><td rowspan="1" colspan="1">–</td><td rowspan="1" colspan="1">Circumocular sutures complete; peg sensillae of pectines spatular</td><td rowspan="1" colspan="1"><tp:taxon-name>Pseudochactas ovchinnikovi</tp:taxon-name> Gromov, 1998</td></tr></tbody></table></table-wrap></tp:treatment-sec><ref-list><ref id="B15"><mixed-citation xmlns:xlink="http://www.w3.org/1999/xlink" xlink:type="simple"><person-group><name name-style="western"><surname>Soleglad</surname><given-names>ME</given-names></name><name name-style="western"><surname>Fet</surname><given-names>V</given-names></name></person-group> (<year>2001</year>)<article-title> Evolution of scorpion orthobothriotaxy: a cladistic approach.</article-title><source>Euscorpius</source><volume>1</volume>:<fpage>1</fpage>-<lpage>38</lpage>.</mixed-citation></ref><ref id="B16"><mixed-citation xmlns:xlink="http://www.w3.org/1999/xlink" xlink:type="simple"><person-group><name name-style="western"><surname>Soleglad</surname><given-names>ME</given-names></name><name name-style="western"><surname>Fet</surname><given-names>V</given-names></name></person-group> (<year>2003a</year>)<article-title> High-level systematics and phylogeny of the extant scorpions (Scorpiones: Orthosterni).</article-title><source>Euscorpius</source><volume>11</volume>:<fpage>1</fpage>-<lpage>175</lpage>.</mixed-citation></ref><ref id="B17"><mixed-citation xmlns:xlink="http://www.w3.org/1999/xlink" xlink:type="simple"><person-group><name name-style="western"><surname>Soleglad</surname><given-names>ME</given-names></name><name name-style="western"><surname>Fet</surname><given-names>V</given-names></name></person-group> (<year>2003b</year>)<article-title> The scorpion sternum: structure and phylogeny (Scorpiones: Orthosterni).</article-title><source>Euscorpius</source><volume>5</volume>:<fpage>1</fpage>-<lpage>34</lpage>.</mixed-citation></ref></ref-list></tp:taxon-treatment>
